# Supplementary material for: ﻿Taxonomic clarification of Silenedawoensis (Caryophyllaceae): synonymization with S.batangensis and reinstatement of S.longiuscula
Source: PhytoKeys. 2025 Jun 3;257:51–64. doi: 10.3897/phytokeys.257.153202 (PMC12152489; doi:10.3897/phytokeys.257.153202)
Supplement: XML Treatment for Silene batangensis [file phytokeys.257.153202-treatment1.xml]

<!DOCTYPE tp:taxon-treatment
  PUBLIC "-//TaxonX//DTD Taxonomic Treatment Publishing DTD v0 20100105//EN" "tax-treatment-NSO.dtd">
<tp:taxon-treatment xmlns:tp="http://www.plazi.org/taxpub"><tp:treatment-meta><kwd-group><label>Taxon classification</label><kwd>
                <named-content content-type="kingdom">Plantae</named-content>
              </kwd><kwd>
                <named-content content-type="order">Caryophyllales</named-content>
              </kwd><kwd>
                <named-content content-type="family">Caryophyllaceae</named-content>
              </kwd></kwd-group><mixed-citation publication-type="journal"><person-group><name><surname>Yang</surname><given-names>Feng</given-names></name><name><surname>Wang</surname><given-names>Huan-Chong</given-names></name></person-group><article-title>﻿Taxonomic clarification of <italic><tp:taxon-name><tp:taxon-name-part taxon-name-part-type="genus" reg="Silene">Silene</tp:taxon-name-part><tp:taxon-name-part taxon-name-part-type="species" reg="dawoensis">dawoensis</tp:taxon-name-part></tp:taxon-name></italic> (<tp:taxon-name><tp:taxon-name-part taxon-name-part-type="family">Caryophyllaceae</tp:taxon-name-part></tp:taxon-name>): synonymization with <italic><tp:taxon-name><tp:taxon-name-part taxon-name-part-type="genus" reg="Silene">S.</tp:taxon-name-part><tp:taxon-name-part taxon-name-part-type="species" reg="batangensis">batangensis</tp:taxon-name-part></tp:taxon-name></italic> and reinstatement of <italic><tp:taxon-name><tp:taxon-name-part taxon-name-part-type="genus" reg="Silene">S.</tp:taxon-name-part><tp:taxon-name-part taxon-name-part-type="species" reg="longiuscula">longiuscula</tp:taxon-name-part></tp:taxon-name></italic></article-title><source>PhytoKeys</source><day>03</day><month>06</month><year>2025</year><volume>257</volume><fpage>51</fpage><lpage>64</lpage><pub-id pub-id-type="doi">10.3897/phytokeys.257.153202</pub-id></mixed-citation></tp:treatment-meta><tp:nomenclature><label>﻿</label><tp:taxon-name>
              <object-id xmlns:xlink="http://www.w3.org/1999/xlink" content-type="arpha" xlink:type="simple">2A053BC7-09BD-50FD-8024-483B8501C27D</object-id>
              <tp:taxon-name-part taxon-name-part-type="genus" reg="Silene">Silene</tp:taxon-name-part>
              <tp:taxon-name-part taxon-name-part-type="species" reg="batangensis">batangensis</tp:taxon-name-part>
            </tp:taxon-name><tp:taxon-authority>Limpr. in Fedde, Repert. Sp. Nov. Beih. 12: 363 (1922).</tp:taxon-authority><tp:nomenclature-citation-list><tp:nomenclature-citation><tp:taxon-name>
                  <tp:taxon-name-part taxon-name-part-type="genus" reg="Melandrium"/>
                  <tp:taxon-name-part taxon-name-part-type="species" reg="batangense"/>
                </tp:taxon-name><comment>≡ <tp:taxon-name><tp:taxon-name-part taxon-name-part-type="genus" reg="Melandrium">Melandrium</tp:taxon-name-part><tp:taxon-name-part taxon-name-part-type="species" reg="batangense">batangense</tp:taxon-name-part></tp:taxon-name> (Limpr.) Pax et Hoffm. in Engler u. Prantl, Nat. Pflanzenfam. 2. Aufl. 16c: 343 (1934) —Lectotype (designated here): China, Sichuan Province, Batang County, on the way to Litang, on the rocky slopes, alt. 3400 m, <italic>Limpricht H.W. n. 2232</italic> (WU [WU0046563])— Fig. <xref ref-type="fig" rid="F1">1A</xref>. </comment></tp:nomenclature-citation><tp:nomenclature-citation><tp:taxon-name>
                  <tp:taxon-name-part taxon-name-part-type="genus" reg="Silene"/>
                  <tp:taxon-name-part taxon-name-part-type="species" reg="dawoensis"/>
                </tp:taxon-name><comment>= <tp:taxon-name><tp:taxon-name-part taxon-name-part-type="genus" reg="Silene">Silene</tp:taxon-name-part><tp:taxon-name-part taxon-name-part-type="species" reg="dawoensis">dawoensis</tp:taxon-name-part></tp:taxon-name> H. Limpr. in Fedde, Repert. Sp. Nov. Beih. 12: 363 (1922) syn. nov. — Lectotype (designated here): China, Sichuan Province, Dawu (Ressenyi), alt. 3450 m, July 1914, <italic>Limpricht H.W. n.1966</italic> (WU [WU0046562]) — Fig. <xref ref-type="fig" rid="F1">1B</xref>. </comment></tp:nomenclature-citation></tp:nomenclature-citation-list></tp:nomenclature><tp:treatment-sec sec-type="description" id="SECID0EPBAG"><title>Description.</title><p>Herbs perennial. Roots clustered, fusiform. Stems supine or ascending, 20–35 cm long, multibranched, densely shortly glandular-hairy, apically viscid. Leaves linear, lanceolate, or narrowly lanceolate, 2–3 cm long, 1.5–3.5 (–5) mm wide, both surfaces glabrous or pubescent, margins ciliate, midvein prominent, base cuneate, apex obtuse or acute. Dichasial cymes 3–7-flowered, densely glandular hairy; flowers erect, 1.6–2 cm in diam. Pedicel 1–1.8 cm, slender, glandular hairy; bracts lanceolate, herbaceous. Calyx tubular-clavate, 1.2–1.5 cm long, densely pubescent, viscid, longitudinal veins violet; calyx teeth triangular-lanceolate, villous, margin membranous, apex obtuse. Androgynophore 2–3 mm long, glabrous. Petals included in calyx, pale red; claws oblanceolate, glabrous, auricles inconspicuous; limbs obovate, 5–6 mm long, shallowly bifid; lobes nearly square, entire; coronal scales orbicular. Stamens slightly exserted; filaments glabrous. Styles slightly exserted. Capsule ovoid, 6–8 mm. Seeds reniform, seed ridge smooth.</p></tp:treatment-sec><tp:treatment-sec sec-type="distribution" id="SECID0EUBAG"><title>Distribution and habitat.</title><p><italic><tp:taxon-name><tp:taxon-name-part taxon-name-part-type="genus" reg="Silene">Silene</tp:taxon-name-part><tp:taxon-name-part taxon-name-part-type="species" reg="batangensis">batangensis</tp:taxon-name-part></tp:taxon-name></italic> is distributed in western Sichuan and eastern Xizang, China. The species grows on sandy loam or alluvial soil of the forest margins or riparian shrub grasslands at elevations of 2500–3600 m.</p></tp:treatment-sec><tp:treatment-sec sec-type="phenology" id="SECID0EFCAG"><title>Phenology.</title><p>Flowering from June to August and fruiting from August to October.</p></tp:treatment-sec><tp:treatment-sec sec-type="material" id="SECID0EKCAG"><title>Additional specimens examined.</title><p><bold>China. Sichuan</bold>: • Daofu County, roadside, 3200 m, 21 July 1974, <italic>Sichuan Vegetation Team 05623</italic> (CDBI); Daofu County, the hill behind the Martyr’s Cemetery, on the deserted slope, 3300 m, 29 June 1974, <italic>B. C. Gao &amp; Y.T.Wu 111649</italic> (PE); Daofu County, 5 July 1977, <italic>B. Z. Guo et al. 20904</italic> (KUN, NAS); • Baiyu County, on the road from Baiyu to Dege, on slope, in thicket, <named-content xmlns:xlink="http://www.w3.org/1999/xlink" content-type="dwc:verbatimCoordinates" xlink:type="simple"><named-content content-type="geo-json" specific-use="{&#34;type&#34;:&#34;Point&#34;,&#34;coordinates&#34;:[98.645542,31.585881]}" id="NCID0E2CAG" xlink:type="simple">31°35'9.17"N, 98°38'43.95"E</named-content></named-content>, 3176 m, 24 June 2017, <italic>D. H. Liu 170165</italic> (BNU); • Dege County, next to the Jinshajiang River Bridge, roadside, 3100 m, 31 July 1 <italic>003330</italic> (KUN, CDBI); • Derong County, Gajingxue Shan, <named-content xmlns:xlink="http://www.w3.org/1999/xlink" content-type="dwc:verbatimCoordinates" xlink:type="simple"><named-content content-type="geo-json" specific-use="{&#34;type&#34;:&#34;Point&#34;,&#34;coordinates&#34;:[99.245833,28.867500]}" id="NCID0EHDAG" xlink:type="simple">28°52'3"N, 99°14'45"E</named-content></named-content>, alt. 3400 m, 19 July2004, <italic>D.E.Boufford et al. 30843</italic> (A); • Batang County, Songduo Country, beside National Highway G215, <named-content xmlns:xlink="http://www.w3.org/1999/xlink" content-type="dwc:verbatimCoordinates" xlink:type="simple"><named-content content-type="geo-json" specific-use="{&#34;type&#34;:&#34;Point&#34;,&#34;coordinates&#34;:[99.251764,30.261267]}" id="NCID0ERDAG" xlink:type="simple">30°15'40.56"N, 99°15'6.35"E</named-content></named-content>, 2992 m, 6 August 2023, <italic>F. Yang et al. BT22486</italic> (YUKU); • Batang County, on the road from Batang to Baiyu, on mountain slope, scrub, <named-content xmlns:xlink="http://www.w3.org/1999/xlink" content-type="dwc:verbatimCoordinates" xlink:type="simple"><named-content content-type="geo-json" specific-use="{&#34;type&#34;:&#34;Point&#34;,&#34;coordinates&#34;:[99.266817,30.302911]}" id="NCID0E2DAG" xlink:type="simple">30°18'10.48"N, 99°16'00.54"E</named-content></named-content>, 3118 m, 23 July 2010, <italic>Kham Exp. 10-0465</italic> (PE); • Batang County, the hill behind the military station, dry valley area, scrub, 2960 m, 22 June 1983, <italic>Hengduan Mountains Vegetation Exp. 4255</italic> (PE); • Batang County, Suwalong, the east bank of Jinshajiang River, river bank slope, in an arid thicket, 2600 m, 30 August 1981, <italic>Qinghai-Tibet Exp. 005216</italic> (HITBC, CDBI, KUN); • Batang County, on the road from Bakuang to Jinshajiang River, the bank of Bachu River, on sandy or gritty soil, in thicket, 2600 m, 21 July 1975, <italic>C. L. Tang &amp; Y. H. Guo 1817</italic> (WUK); • Batang County, Xiaqiong Town, Xiaobachong, on the rocks in the valley, 3000 m, 22 July 1975, <italic>C. L. Tang &amp; Y. H. Guo 1836</italic> (WUK); • Batang County, in thicket, 3400 m, 21 August 1982, <italic>Q. Q. Wang 29409</italic> (CDBI); • Batang County, 3308.55 m, 30 July 2014, <italic>X. X. Zhu et al. CSH06571</italic> (CSH); • Batang County, <named-content xmlns:xlink="http://www.w3.org/1999/xlink" content-type="dwc:verbatimCoordinates" xlink:type="simple"><named-content content-type="geo-json" specific-use="{&#34;type&#34;:&#34;Point&#34;,&#34;coordinates&#34;:[99.024444,29.759722]}" id="NCID0EREAG" xlink:type="simple">29°45'35"N, 99°1'28"E</named-content></named-content>, 3276.9 m, 29 July 2014, <italic>X. X. Zhu et al. CSH06577</italic> (CSH); Batang County, 3222.72 m, 29 July 2014, <italic>Bin Chen et al. CSH06708</italic> (CSH); • Daocheng County, Mengzi, Wage village, growing among shrubs on sunny slope, 2900 m, 17 August 1973, <italic>Sichuan Vegetation Team 2503</italic> (CDBI, PE); Daocheng County, in thicket, 2500 m, 18 June 1971, <italic>Sichuan Vegetation Team 0039</italic> (CDBI). <bold>Xizang</bold>: • Changdu County, South of the city of Changdu, on road (highway 214) to Bangda, along the Langcangjiang (Mekong River), xeric slope and adjacent ravine running to the river, xeric shrub and herb vegetation dominant, growing among shrubs on dry steep slope, <named-content xmlns:xlink="http://www.w3.org/1999/xlink" content-type="dwc:verbatimCoordinates" xlink:type="simple"><named-content content-type="geo-json" specific-use="{&#34;type&#34;:&#34;Point&#34;,&#34;coordinates&#34;:[97.340000,30.859167]}" id="NCID0EDFAG" xlink:type="simple">30°51'33"N, 97°20'24"E</named-content></named-content>, 3080 m, 20 July 2000, <italic>D. E. Boufford et al. 29562</italic> (PE); Chaya County, near Big footprints, along the Langcangjiang, <named-content xmlns:xlink="http://www.w3.org/1999/xlink" content-type="dwc:verbatimCoordinates" xlink:type="simple"><named-content content-type="geo-json" specific-use="{&#34;type&#34;:&#34;Point&#34;,&#34;coordinates&#34;:[97.361822,30.899572]}" id="NCID0ENFAG" xlink:type="simple">30°53'58.46"N, 97°21'42.56"E</named-content></named-content>, 3117 m, 13 August 2023, <italic>F. Yang et al. CY22880</italic> (YUKU); • Chaya County, near Jitang Town, roadside, in mountainous region, 3000 m, September 1976, <italic>Qinghai-Tibet Supplemental Exp. 5999</italic> (KUN); • Chaya County, Jitang Town, Youxi, near the ditch, 3600 m, 8 July 1976, <italic>Qinghai-Tibet Exp. 12335</italic> (KUN); • Gongjue County, Doba village ca. 13.9 km in a straight line northeast of the city of Gongjue, along the Re Qu, a tributary of the Jinshajiang River, dry slope, <named-content xmlns:xlink="http://www.w3.org/1999/xlink" content-type="dwc:verbatimCoordinates" xlink:type="simple"><named-content content-type="geo-json" specific-use="{&#34;type&#34;:&#34;Point&#34;,&#34;coordinates&#34;:[98.330278,30.976944]}" id="NCID0E2FAG" xlink:type="simple">30°58'37"N, 98°19'49"E</named-content></named-content>, 3510-3550 m, 31 July 2009, <italic>D. E. Boufford et al. 41523</italic> (P, KUN); Jiangda County, east of the city of Jiangda, Tong Pu Xiang, Jiba Cun on road to Dege County, in Slopes along Du Qu and adjacent roadside, among stones, <named-content xmlns:xlink="http://www.w3.org/1999/xlink" content-type="dwc:verbatimCoordinates" xlink:type="simple"><named-content content-type="geo-json" specific-use="{&#34;type&#34;:&#34;Point&#34;,&#34;coordinates&#34;:[98.308611,31.569722]}" id="NCID0EFGAG" xlink:type="simple">31°34'11"N, 98°18'31"E</named-content></named-content>, alt. 3386 m, 30 July 2004, <italic>D. E. Boufford et al. 31362</italic> (KUN); • Mangkang County, near Rumei village, by the Lancang River, <named-content xmlns:xlink="http://www.w3.org/1999/xlink" content-type="dwc:verbatimCoordinates" xlink:type="simple"><named-content content-type="geo-json" specific-use="{&#34;type&#34;:&#34;Point&#34;,&#34;coordinates&#34;:[98.373931,29.668794]}" id="NCID0EPGAG" xlink:type="simple">29°40'7.66"N, 98°22'26.15"E</named-content></named-content>, alt. 2970 m, 15 August 2023, <italic>F. Yang et al. MK22969</italic> (YUKU); • Mangkang County, Zhubalong village, Erdaoban, in the bushes, <named-content xmlns:xlink="http://www.w3.org/1999/xlink" content-type="dwc:verbatimCoordinates" xlink:type="simple"><named-content content-type="geo-json" specific-use="{&#34;type&#34;:&#34;Point&#34;,&#34;coordinates&#34;:[98.922272,29.695028]}" id="NCID0EZGAG" xlink:type="simple">29°41'42.10"N, 98°55'20.18"E</named-content></named-content>, alt. 2762 m, 5 August 2024, <italic>F. Yang et al. MK26730</italic> (YUKU).</p></tp:treatment-sec><tp:treatment-sec><!--Section generated to contain objects referenced in tp:taxon-treatment.--><fig id="F1" position="float" orientation="portrait"><object-id xmlns:xlink="http://www.w3.org/1999/xlink" content-type="doi" xlink:type="simple">10.3897/phytokeys.257.153202.figure1</object-id><object-id xmlns:xlink="http://www.w3.org/1999/xlink" content-type="arpha" xlink:type="simple">96674DA5-786A-5331-BBBE-B048E7FEB875</object-id><label>Figure 1.</label><caption><p>A comparison of the type specimens of <italic><tp:taxon-name><tp:taxon-name-part taxon-name-part-type="genus" reg="Silene">Silene</tp:taxon-name-part><tp:taxon-name-part taxon-name-part-type="species" reg="batangensis">batangensis</tp:taxon-name-part></tp:taxon-name></italic> (<bold>A</bold>), <italic><tp:taxon-name><tp:taxon-name-part taxon-name-part-type="genus" reg="Silene">S.</tp:taxon-name-part><tp:taxon-name-part taxon-name-part-type="species" reg="dawoensis">dawoensis</tp:taxon-name-part></tp:taxon-name></italic> (<bold>B</bold>), <italic><tp:taxon-name><tp:taxon-name-part taxon-name-part-type="genus" reg="Silene">S.</tp:taxon-name-part><tp:taxon-name-part taxon-name-part-type="species" reg="longiuscula">longiuscula</tp:taxon-name-part></tp:taxon-name></italic> (<bold>C</bold>), and <italic><tp:taxon-name><tp:taxon-name-part taxon-name-part-type="genus" reg="Silene">S.</tp:taxon-name-part><tp:taxon-name-part taxon-name-part-type="species" reg="markamensis">markamensis</tp:taxon-name-part></tp:taxon-name></italic> (<bold>D</bold>).</p></caption><graphic xmlns:xlink="http://www.w3.org/1999/xlink" xlink:href="phytokeys-257-051_article-153202__-g001.jpg" position="float" orientation="portrait" xlink:type="simple" id="oo_1344093.jpg"><uri content-type="original_file" xlink:type="simple">https://binary.pensoft.net/fig/1344093</uri></graphic></fig></tp:treatment-sec></tp:taxon-treatment>
